# Supplementary material for: Red Palm Oil: Nutritional Composition, Bioactive Properties, and Potential Applications in Health and Cosmetics: A Narrative Review
Source: Molecules. 2025 Nov 14;30(22):4402. doi: 10.3390/molecules30224402 (PMC12655212; doi:10.3390/molecules30224402)
Supplement: Supplementary file 1 [file molecules-30-04402-s001.zip]

Archive with 1 entries (1 files):
- molecules-3943817-supplementary.pdf
